# Supplementary material for: Egg perivitelline fluid of the invasive snail Pomacea canaliculata affects mice gastrointestinal function and morphology
Source: PeerJ. 2018 Oct 29;6:e5314. doi: 10.7717/peerj.5314 (PMC6211264; doi:10.7717/peerj.5314)
Supplement: Table S1 — Individual values for the morphology and mucosal to serosal ratio (M) for the different intestinal sections calculated using Kisielinski et al. (2002) for control mice and treated with either 1 or 4 doses (each dose = 560 µg protein) of perivitelline fluid of the eggs of Pomacea canaliculata. [file peerj-06-5314-s001.csv]

Data used in Egg perivitelline fluid of the invasive snail Pomacea Canaliculata affects mice gastrointestinal function and morphology
Table 1. Individual values for the morphology and mucosal to serosal ratio (M) for the different intestinal sections calculated using Kisielinski et al. (2002) for
control mice and treated with either 1 or 4 doses (each dose = 560 �g protein) of perivitelline fluid of the eggs of Pomacea canaliculata.
Ind ID	Section	Sex	Treatment	Sample	Villus length	Villus width	Crypt length	Crypt width	M ratio
1	proximal	male	control	1	540,8	54,29	108,82	31,1	16,7
1	proximal	male	control	2	574,81	80,96	116,17	34,61	14,45
1	proximal	male	control	3	563,53	73,43	110,67	30,94	15,7
1	proximal	male	control	4	550,89	73,63	113,2	20,82	18,58
1	proximal	male	control	5	548,88	65,51	137,51	32,63	15,49
1	proximal	male	control	6	542,87	46,57	131,3	31,16	17,38
1	proximal	male	control	7	563,05	65,17	145,51	36,31	14,84
1	proximal	male	control	8	559,55	50,69	143,06	31,73	17,32
1	proximal	male	control	9	539,61	49,84	117,9	33,02	16,31
1	proximal	male	control	10	565,06	69,42	117,24	33,01	15,5
1	medial	male	control	1	278,43	99,79	77,81	28,01	7,2
1	medial	male	control	2	290,55	62,79	90,91	17,3	11,76
1	medial	male	control	3	301,85	54,58	82,95	23,6	11,29
1	medial	male	control	4	298,62	71,15	79,82	37,48	7,77
1	medial	male	control	5	319,2	84,35	78,55	23,18	9,7
1	medial	male	control	6	310,23	72,21	89,86	30,92	8,93
1	medial	male	control	7	273,39	55,48	84,07	33,38	8,29
1	medial	male	control	8	279,39	56,5	91,65	22,28	10,66
1	medial	male	control	9	275	89,18	84,2	29,29	7,42
1	medial	male	control	10	328,88	73,23	106,96	32,28	9,17
1	medial	male	control	11	302,35	65,95	91,48	33,68	8,6
1	medial	male	control	12	301,24	62,62	91,48	29,94	9,35
1	medial	male	control	13	257,71	72,18	97,83	33,96	7,14
1	medial	male	control	14	296,56	68,91	109,35	32,64	8,47
1	medial	male	control	15	310,99	89,48	110,22	33,53	7,83
2	proximal	female	control	1	415,51	70,61	127,66	35,81	10,92
2	proximal	female	control	2	461,13	66,68	131,36	40,04	11,41
2	proximal	female	control	3	466,88	61,74	115,06	37,08	12,42
2	proximal	female	control	4	467,61	54,06	112,45	39,04	12,33
2	proximal	female	control	5	395,05	61,52	111,64	30,12	12,12
2	proximal	female	control	6	444,3	71,63	92,04	33,69	12,01
2	proximal	female	control	7	485,19	60,19	110,39	30,67	14,71
2	proximal	female	control	8	488,14	65,28	104,03	34,55	13,36
2	proximal	female	control	9	492,75	58,75	91,06	37,27	13,18
2	proximal	female	control	10	466,6	59,36	99,85	34,97	13,05
2	medial	female	control	1	297,88	46,49	110	35,04	9,01
2	medial	female	control	2	324,62	84,05	130,85	36,54	8,02
2	medial	female	control	3	326,57	86,67	124,25	33,32	8,34
2	medial	female	control	4	386,16	72,47	129,07	40,29	9,39
2	medial	female	control	5	306,13	68,52	99,27	36,11	8,23
2	medial	female	control	6	356,68	48,94	133,9	42,09	9,14
2	medial	female	control	7	337,86	54,97	118,77	36,72	9,48
2	medial	female	control	8	262,8	65,26	103,84	36,82	7,18
3	proximal	male	control	1	562,73	64,55	88,2	37,67	14,51
3	proximal	male	control	2	531,93	50,13	90,58	33,73	15,81
3	proximal	male	control	3	464,94	82,01	76,95	34,12	11,81
3	proximal	male	control	4	509,89	73,95	77,66	23,18	16,41
3	proximal	male	control	5	504,92	50,29	72	20,02	21,03
3	proximal	male	control	6	526,17	55,2	75,4	24,99	18,59
3	proximal	male	control	7	519,96	66,68	82,43	38,81	13,06
3	proximal	male	control	8	493,18	54,76	80,01	38,86	12,98
3	proximal	male	control	9	523,08	49,87	83,57	27,1	18,19
3	proximal	male	control	10	565,01	57,73	81,09	25,52	19,34
3	proximal	male	control	11	502,1	56,63	75,32	28,75	16,16
3	proximal	male	control	12	504	52,06	82,53	32,13	15,43
3	proximal	male	control	13	476,07	59,36	95,28	30,86	14,46
3	proximal	male	control	14	489,74	50,94	82,16	32,52	14,95
3	medial	male	control	1	272,06	74,74	70,56	23,46	8,85
3	medial	male	control	2	333,09	68,61	70,63	28,75	10,15
3	medial	male	control	3	356,36	49,12	65,46	32,14	11,24
3	medial	male	control	4	326,77	60,12	61,48	24,56	11,45
3	medial	male	control	5	266,3	45,54	85,5	27,12	9,8
3	medial	male	control	6	408,25	64,57	89,19	28,55	12,68
3	medial	male	control	7	385,42	49,46	73,84	24,55	14,48
3	medial	male	control	8	341,79	91,02	80,81	29,35	9,02
3	medial	male	control	9	408,13	68,4	70,09	28,7	12,35
3	medial	male	control	10	269,07	41,79	66,71	23,6	11,11
3	medial	male	control	11	293,27	42,45	76,84	27,35	10,85
3	medial	male	control	12	324,6	59,97	75,24	30,11	10,15
3	medial	male	control	13	292,27	47,15	85,25	31,39	9,58
3	medial	male	control	14	417,09	65,97	91,43	24,16	14,01
3	medial	male	control	15	400,93	59,81	83,96	30,56	12,31
3	medial	male	control	16	403,37	65,46	87,41	30,56	11,99
4	proximal	female	control	1	499,16	68,33	80,96	35,41	13,24
4	proximal	female	control	2	541,48	69,19	97,17	34,17	14,58
4	proximal	female	control	3	466,1	75,59	90,11	30	13,13
4	proximal	female	control	4	409,06	88,85	90,04	37,37	9,63
4	proximal	female	control	5	567,33	67,33	98,79	31,56	16,16
4	proximal	female	control	6	432,22	100,5	86,54	30,26	10,57
4	proximal	female	control	7	603,26	75,65	86,88	29,78	16,91
4	proximal	female	control	8	465,11	111,57	86,14	34,45	10,15
4	medial	female	control	1	263,18	87,02	86,55	31,5	6,98
4	medial	female	control	2	282,15	63,05	67,55	33,34	8,23
4	medial	female	control	3	266,85	74,73	66,18	37,93	6,84
4	medial	female	control	4	285,45	76,71	75,65	27,41	8,54
4	medial	female	control	5	279,01	78,94	64,33	34,71	7,34
4	medial	female	control	6	277,39	76,55	66,18	30,26	7,93
4	medial	female	control	7	255,08	70,63	71,26	30,11	7,61
5	proximal	male	control	1	478,43	89,81	78,52	30,96	12,23
5	proximal	male	control	2	550,94	131,02	102,76	35,3	10,82
5	proximal	male	control	3	563,89	88,66	108,15	40,86	12,45
5	proximal	male	control	4	578,5	76,73	104,08	34,16	14,96
5	proximal	male	control	5	574,7	125,24	110,77	36,59	11,39
5	proximal	male	control	6	592,76	86,74	125,24	38,91	13,55
5	proximal	male	control	7	587,21	137,44	122,95	37,31	10,95
5	proximal	male	control	8	537,74	71	115,47	25,52	16,85
5	proximal	male	control	9	474,29	51,46	110,61	38,35	12,77
5	proximal	male	control	10	469,34	65,18	137,43	23,71	15,95
5	medial	male	control	1	299,22	64,3	83,09	28,75	9,41
5	medial	male	control	2	346,95	83,48	90,87	36,82	8,52
5	medial	male	control	3	343,81	58,95	85,1	34,62	9,86
5	medial	male	control	4	317,62	43,53	72,71	26,55	11,87
5	medial	male	control	5	351,7	78,77	82,32	33,09	9,36
5	medial	male	control	6	361	44,58	92,37	24,56	14,05
5	medial	male	control	7	363,96	81,94	70,99	34,84	9,25
5	medial	male	control	8	306,11	61,82	65,33	30,87	9,37
5	medial	male	control	9	300,2	69,2	79,17	28,7	9,17
5	medial	male	control	10	295,57	63,83	67,57	24,16	10,22
6	proximal	female	control	1	457,15	80,51	116,37	23,79	13,94
6	proximal	female	control	2	520,97	112,39	130,01	24,7	12,79
6	proximal	female	control	3	616,37	126,23	116,26	25,6	13,81
6	proximal	female	control	4	546,14	75,27	100,41	27,6	16
6	proximal	female	control	5	468,85	106,2	120,76	28,08	11,42
6	proximal	female	control	6	432,59	93,21	107,74	24,56	12
6	proximal	female	control	7	459,23	82,22	103,51	31,39	12,18
6	proximal	female	control	8	639,02	130,91	108,8	25,36	14
6	proximal	female	control	9	535,34	101,05	124,12	36,55	11,89
6	proximal	female	control	10	445,83	74,97	92,61	33,35	11,92
6	proximal	female	control	11	467,07	99,02	107,16	29,34	11,63
6	proximal	female	control	12	632,82	146,01	119,52	23,18	13,17
6	proximal	female	control	13	634,61	63,66	85,53	30,91	18,62
6	proximal	female	control	14	536,74	74,57	137,82	35,74	13,7
6	proximal	female	control	15	556,56	87,76	123,65	26,5	15,37
6	medial	female	control	1	321,48	54,92	88,29	26,17	11,28
6	medial	female	control	2	290,43	43,53	65,96	22,29	12,24
6	medial	female	control	3	297,53	45,46	76,39	28,18	10,6
6	medial	female	control	4	291,22	61,12	113,39	29,9	9,14
6	medial	female	control	5	352,42	57,9	133,07	29,44	11,26
6	medial	female	control	6	293,78	60,17	112,68	30,01	9,25
6	medial	female	control	7	309,82	59,37	127,28	25,48	10,73
6	medial	female	control	8	358,97	54,48	115,71	22,36	13,75
6	medial	female	control	9	313,16	59,77	123,6	28,01	10,25
6	medial	female	control	10	305,16	55,7	126,44	28,88	10,07
6	medial	female	control	11	300,02	59,54	135,75	28,89	9,68
6	medial	female	control	12	349,19	71,74	137,57	28,24	10,51
6	medial	female	control	13	348,35	67,57	107,52	27,65	10,88
6	medial	female	control	14	356,36	75,72	107,83	27,29	10,63
6	medial	female	control	15	270,48	65,86	116,01	28,75	8,48
7	proximal	male	1 dose	1	370,04	87,33	96,91	43,92	8,06
7	proximal	male	1 dose	2	465,38	101,79	136,5	28,23	11,6
7	proximal	male	1 dose	3	490,25	83,05	104,89	35,6	12,08
7	proximal	male	1 dose	4	365,59	93,87	109,94	32,35	9,06
7	proximal	male	1 dose	5	310,63	89,65	158,92	36,55	7,49
7	proximal	male	1 dose	6	451,46	109,72	133	36,47	9,71
7	proximal	male	1 dose	7	475,38	68,45	126,99	30,64	13,78
7	proximal	male	1 dose	8	504,27	69,97	96	27,71	15,28
7	proximal	male	1 dose	9	528,31	43,34	88,07	23,02	21,37
7	proximal	male	1 dose	10	525,83	35,65	68,65	20,64	24,26
7	proximal	male	1 dose	11	492,13	65,27	126,14	30,01	14,68
7	medial	male	1 dose	1	288,72	92,2	119,38	36,55	6,91
7	medial	male	1 dose	2	265,3	90,08	103,97	29,57	7,11
7	medial	male	1 dose	3	333,18	84,65	84,65	34,12	8,49
7	medial	male	1 dose	4	334,89	68,55	63,57	34,53	9,2
7	medial	male	1 dose	5	282,24	88,83	93,97	34,52	7,07
7	medial	male	1 dose	6	324,14	102,08	93,1	34,84	7,5
7	medial	male	1 dose	7	363,44	89,3	82,82	40,28	8,26
7	medial	male	1 dose	8	279,99	104	91,77	43,78	5,84
7	medial	male	1 dose	9	321,93	103,49	90,75	29,27	7,95
7	medial	male	1 dose	10	315,98	92,04	103,78	32,84	7,92
7	medial	male	1 dose	11	339,3	82,32	89,43	36,02	8,49
7	medial	male	1 dose	12	335,46	115,58	95,22	30,22	7,67
7	medial	male	1 dose	13	268,37	67,57	86,54	28,2	8,41
8	proximal	female	1 dose	1	505,92	70,48	148,77	29,47	14,78
8	proximal	female	1 dose	2	541,17	84,76	139,81	35,16	13,26
8	proximal	female	1 dose	3	466,08	86,01	146,99	23,82	13,68
8	proximal	female	1 dose	4	503,46	91,57	164,21	25,03	13,95
8	proximal	female	1 dose	5	505,04	138,35	122,93	39,47	9,23
8	proximal	female	1 dose	6	513,94	90,24	118,68	39,53	11,53
8	proximal	female	1 dose	7	407,43	62,83	151,29	41,31	10,08
8	proximal	female	1 dose	8	445,63	76,41	111,19	42,09	10,28
8	proximal	female	1 dose	9	444,7	69,09	141,69	42,78	10,44
8	proximal	female	1 dose	10	446,31	76,23	142,33	41,46	10,41
8	proximal	female	1 dose	11	381,85	57,62	135,9	37,74	10,31
8	proximal	female	1 dose	12	448,27	74,64	187	30,94	12,51
8	proximal	female	1 dose	13	414,69	66,33	180,22	45,56	9,44
8	proximal	female	1 dose	14	437,53	73,35	117,47	38,98	10,75
8	proximal	female	1 dose	15	364,18	60,42	144,3	37,31	9,83
8	medial	female	1 dose	1	344,64	57,87	105,89	39,16	9,12
8	medial	female	1 dose	2	342,11	64,26	109,55	28,2	10,8
8	medial	female	1 dose	3	332,91	59,45	128,54	27,1	11,1
8	medial	female	1 dose	4	356,74	63,74	122,48	29,09	11,08
8	medial	female	1 dose	5	384,09	52,95	106,3	28,01	12,99
8	medial	female	1 dose	6	299,69	54,97	89,81	25,75	10,65
8	medial	female	1 dose	7	382,91	68,32	104,19	26,17	12,2
8	medial	female	1 dose	8	318,23	57,06	141,61	32,14	9,72
8	medial	female	1 dose	9	325,46	77,67	124,27	25,66	9,9
8	medial	female	1 dose	10	386,35	50,03	109,28	29,37	12,87
8	medial	female	1 dose	11	389,49	53,36	103,83	28,31	13,04
8	medial	female	1 dose	12	400,05	66,41	120,06	33,43	11,22
8	medial	female	1 dose	13	356,04	65,32	88,26	30,11	10,75
8	medial	female	1 dose	14	361,98	54,92	113,01	30,92	11,38
8	medial	female	1 dose	15	367,6	52	107,6	29,78	12,03
9	proximal	male	1 dose	1	461,12	63,95	119,59	24,7	15,49
9	proximal	male	1 dose	2	438,77	61,82	105,02	33,65	12,48
9	proximal	male	1 dose	3	478,78	60,26	82,01	30,01	14,72
9	proximal	male	1 dose	4	374,45	61,91	104,34	28,08	11,98
9	proximal	male	1 dose	5	261,98	72,78	92,83	24,7	8,47
9	proximal	male	1 dose	6	273,24	69,45	79,94	32,85	7,79
9	proximal	male	1 dose	7	428,85	62,77	119,88	28,2	13,54
9	proximal	male	1 dose	8	326,17	64,39	87,35	33,69	9,3
9	proximal	male	1 dose	9	467,46	67,75	108,07	28,23	14,25
9	proximal	male	1 dose	10	267,67	69,14	81,32	26,92	8,5
9	proximal	male	1 dose	11	261,94	71,01	117,9	29,05	7,93
9	proximal	male	1 dose	12	441,86	67,05	102,07	28,46	13,5
9	medial	male	1 dose	1	354,9	74,13	70,91	29,68	10,26
9	medial	male	1 dose	2	382,54	134,55	71,26	31,1	7,84
9	medial	male	1 dose	3	359,34	85,79	68,43	28,24	9,92
9	medial	male	1 dose	4	331,12	83,82	68,91	16,76	11,28
9	medial	male	1 dose	5	374,62	141,69	59,03	34,84	7,17
9	medial	male	1 dose	6	359,81	69,45	81,09	28,31	10,95
9	medial	male	1 dose	7	337,64	105,45	72,94	32,24	7,92
9	medial	male	1 dose	8	426,91	79,82	94,01	36,69	10,57
9	medial	male	1 dose	9	457,38	119,42	99	35,09	9,55
9	medial	male	1 dose	10	381,41	71,89	57,21	19,96	13,39
9	medial	male	1 dose	11	458,01	72	67,11	34,31	12,21
9	medial	male	1 dose	12	448,44	117,27	92,36	34,84	9,5
10	proximal	female	1 dose	1	306,86	49,63	108,15	31,31	9,92
10	proximal	female	1 dose	2	377,29	41,64	91,06	27,03	13,96
10	proximal	female	1 dose	3	387,26	78,5	103,51	37,93	9,52
10	proximal	female	1 dose	4	321,12	48,79	103,69	37,32	9,13
10	proximal	female	1 dose	5	322,63	40,26	116,14	31,81	10,69
10	proximal	female	1 dose	6	289,14	41,91	93,71	25,45	11,29
10	proximal	female	1 dose	7	303,87	46,51	90,98	24,56	11,76
10	proximal	female	1 dose	8	384,05	31,56	105,88	26,5	15,08
10	proximal	female	1 dose	9	320,42	47,28	111,26	34,37	9,76
10	proximal	female	1 dose	10	284,74	64,74	92,73	33,64	8,19
10	proximal	female	1 dose	11	418,52	84,23	110,24	30,22	11,22
10	proximal	female	1 dose	12	423,65	84,07	109,06	30,56	11,3
10	proximal	female	1 dose	13	351,21	63,15	130,37	36,84	9,47
10	medial	female	1 dose	1	308,77	64,8	110,02	33,69	8,82
10	medial	female	1 dose	2	284,86	50,4	105,68	37,84	8,05
10	medial	female	1 dose	3	297,38	48,49	102,88	25,84	11,01
10	medial	female	1 dose	4	295,09	64,6	82,79	37,48	7,92
10	medial	female	1 dose	5	274,07	44,1	102,31	27,33	10,09
10	medial	female	1 dose	6	273,77	60,69	94,01	30	8,63
10	medial	female	1 dose	7	285,06	59,56	100,15	30,48	8,94
10	medial	female	1 dose	8	267,37	64,7	96,77	28,53	8,48
10	medial	female	1 dose	9	275,7	61,82	91,2	32,49	8,24
10	medial	female	1 dose	10	189,4	46,28	73,46	24,55	7,56
10	medial	female	1 dose	11	333,6	47,41	77,42	28,55	11,58
10	medial	female	1 dose	12	275,32	46,09	108,09	32,49	8,88
10	medial	female	1 dose	13	330,41	36,65	106,06	42,6	8,5
10	medial	female	1 dose	14	364,73	50,98	96,08	22,78	14,19
11	proximal	male	1 dose	1	561,99	70,23	115,58	33,97	15,09
11	proximal	male	1 dose	2	643,95	75,95	105,34	36,23	16,09
11	proximal	male	1 dose	3	555,64	66,18	109,12	36,77	14,46
11	proximal	male	1 dose	4	589,69	101,96	120,44	27,27	14,78
11	proximal	male	1 dose	5	491,79	57,78	110,6	29,11	15,61
11	proximal	male	1 dose	6	475,27	68,15	110,94	33,65	13,05
11	proximal	male	1 dose	7	591,99	60,98	95,17	33,04	16,91
11	proximal	male	1 dose	8	508,11	79,27	80,19	32,37	13,42
11	proximal	male	1 dose	9	637,62	78,44	77,14	27,69	18,21
11	proximal	male	1 dose	10	598,05	108,15	131,11	31,07	13,75
11	proximal	male	1 dose	11	532,61	96,07	104,34	38,53	11,79
11	proximal	male	1 dose	12	607,77	107,64	99,54	37,48	12,87
11	proximal	male	1 dose	13	563,71	92,07	112,45	37,96	12,78
11	proximal	male	1 dose	14	513,54	66,36	99,22	26,75	16,21
11	proximal	male	1 dose	15	583,95	62,19	91,07	34,59	16,1
11	medial	male	1 dose	1	415,41	62,96	66,31	35,78	11,32
11	medial	male	1 dose	2	298,93	66,11	74,21	28,53	9,34
11	medial	male	1 dose	3	296,87	59,09	73,75	26,55	10,09
11	medial	male	1 dose	4	384,22	85,69	90,58	30,27	10,25
11	medial	male	1 dose	5	349,83	57,82	91,29	25,08	12,29
11	medial	male	1 dose	6	310,64	60,77	86,91	28,2	10,07
11	medial	male	1 dose	7	354,55	103,02	77,7	28,01	8,89
11	medial	male	1 dose	8	305,35	60,06	100,41	27,71	10,05
11	medial	male	1 dose	9	345,61	66,91	75,46	18,92	12,95
11	medial	male	1 dose	10	313,47	55,82	93,85	35,09	9,09
11	medial	male	1 dose	11	258,2	58,95	84,55	27,89	8,61
11	medial	male	1 dose	12	435,24	55,54	89,15	26,5	14,91
11	medial	male	1 dose	13	390,05	84,6	103,27	30,87	10,36
11	medial	male	1 dose	14	391,92	75,65	86,55	22,73	12,66
11	medial	male	1 dose	15	394,08	82,77	103,32	28,24	11,03
11	medial	male	1 dose	16	301,23	66,01	65,56	25,36	10,01
12	proximal	female	1 dose	1	547,11	99,27	110,72	39,92	11,7
12	proximal	female	1 dose	2	489,88	61,12	128	30,88	14,71
12	proximal	female	1 dose	3	574,5	113,39	139,82	23,02	14,31
12	proximal	female	1 dose	4	651,98	81,84	135,89	39,64	15,01
12	proximal	female	1 dose	5	637,23	69,69	124,42	28,46	18,94
12	proximal	female	1 dose	6	647,62	69,23	125,82	31,81	18,1
12	proximal	female	1 dose	7	557,97	114,18	133,77	37,48	11,51
12	proximal	female	1 dose	8	579,34	85,01	145,74	36,36	13,88
12	proximal	female	1 dose	9	515,55	109,77	117,97	42,29	10,27
12	proximal	female	1 dose	10	537,71	58,63	96,23	31,75	16,02
12	proximal	female	1 dose	11	461,86	71,74	107,64	33,53	12,5
12	proximal	female	1 dose	12	502,66	62,48	102,61	31,28	14,85
12	proximal	female	1 dose	13	487,01	61,76	92,71	43,98	11,42
12	proximal	female	1 dose	14	484,08	55,39	105,91	41,86	12,02
12	proximal	female	1 dose	15	480,84	62,14	90,87	35,72	13,08
13	proximal	female	4 doses	1	189,36	70,81	116	27,2	6,06
13	proximal	female	4 doses	2	191,93	70,28	94,73	29,19	5,95
13	proximal	female	4 doses	3	259,31	62,88	113,34	35,84	7,29
13	proximal	female	4 doses	4	248,33	50,97	112,51	25,31	9,25
13	proximal	female	4 doses	5	207,52	70,33	123,25	37,65	5,58
13	proximal	female	4 doses	6	237,15	45,9	102,08	30,54	8,09
13	proximal	female	4 doses	7	166,13	46,72	113,65	28,45	6,11
13	proximal	female	4 doses	8	246,53	42,76	118,72	31,52	8,31
13	proximal	female	4 doses	9	171,66	45,87	128,71	28,58	6,3
13	proximal	female	4 doses	10	232,02	59,76	108,65	29,82	7,47
13	proximal	female	4 doses	11	229,6	54,73	97,66	32,13	7,27
13	proximal	female	4 doses	12	250,62	73,99	86,1	25,6	7,93
13	proximal	female	4 doses	13	280,07	43,67	114,78	22,89	11,61
13	proximal	female	4 doses	14	243,37	64,95	103,3	27,51	7,9
13	proximal	female	4 doses	15	254,22	63,38	102,63	26,03	8,56
13	medial	female	4 doses	1	406,65	76,23	88,93	27,7	11,94
13	medial	female	4 doses	2	395,15	72,32	91,57	28,08	11,82
13	medial	female	4 doses	3	301,67	70,18	91,84	31,24	8,75
13	medial	female	4 doses	4	259,14	70,8	91,02	27,29	8,11
13	medial	female	4 doses	5	271,56	66,67	73,28	31,03	8,12
13	medial	female	4 doses	6	275,15	60,01	84,74	31,12	8,52
13	medial	female	4 doses	7	307,13	71,38	86,15	19,18	11,07
13	medial	female	4 doses	8	276,79	63,83	83,95	21,99	10,04
13	medial	female	4 doses	9	226,62	63,26	80,55	30,22	7,1
13	medial	female	4 doses	10	243,77	56,76	64,16	27,65	8,32
13	medial	female	4 doses	11	270,32	60,56	70,38	26,86	9,09
13	medial	female	4 doses	12	279,46	56,93	70,94	27,27	9,52
13	medial	female	4 doses	13	242,22	70,29	80,26	29,32	7,37
13	medial	female	4 doses	14	241,76	79,36	67,88	29,78	6,91
13	medial	female	4 doses	15	275,16	86,84	80,13	30,01	7,45
14	proximal	female	4 doses	1	493,16	66,12	126,31	33,3	13,75
14	proximal	female	4 doses	2	449,63	97,25	129,02	26,22	11,85
14	proximal	female	4 doses	3	461,96	56,07	104,85	32,69	13,75
14	proximal	female	4 doses	4	427,66	59,63	97,36	22,31	15,66
14	proximal	female	4 doses	5	394,16	76,58	142,82	29,18	11,27
14	proximal	female	4 doses	6	545,03	62,19	128,56	26,5	17,74
14	proximal	female	4 doses	7	541,1	61,84	107,55	29,72	16,51
14	proximal	female	4 doses	8	471,68	78,88	94,76	21,84	15,06
14	proximal	female	4 doses	9	454,25	69,23	114,49	33,75	12,41
14	proximal	female	4 doses	10	459,58	60,44	89,17	31,1	13,82
14	proximal	female	4 doses	11	474,95	69,47	83,64	35,47	12,55
14	proximal	female	4 doses	12	428,07	62,69	135,1	23,71	14,85
14	proximal	female	4 doses	13	460,56	77,52	92,71	27,75	13,34
14	medial	female	4 doses	1	163,85	103,15	66,08	29,22	4,25
14	medial	female	4 doses	2	209,73	124,29	70,8	37,11	4,41
14	medial	female	4 doses	3	196,49	94,01	67,36	38,06	4,73
14	medial	female	4 doses	4	226,37	78	69,38	42,38	5,45
14	medial	female	4 doses	5	309,39	104,51	72,87	31,82	7,37
14	medial	female	4 doses	6	281,44	69,24	80,22	35,45	7,67
14	medial	female	4 doses	7	204,73	97,12	71	32,37	5,18
14	medial	female	4 doses	8	202,86	62,05	66,18	30,87	6,39
14	medial	female	4 doses	9	203,2	106,68	68,35	34,8	4,76
14	medial	female	4 doses	10	239,8	61,34	66,11	30,1	7,59
14	medial	female	4 doses	11	240,42	78,67	67,08	29,9	6,89
14	medial	female	4 doses	12	253,91	81,82	63,15	28,53	7,27
14	medial	female	4 doses	13	196,58	94,65	70,73	29,78	5,23
14	medial	female	4 doses	14	298,17	84,55	72,73	32,85	7,8
14	medial	female	4 doses	15	262,73	75,21	90,07	38,19	6,71
15	proximal	male	4 doses	1	254,29	72,45	76,89	43,12	6,12
15	proximal	male	4 doses	2	338,94	83,11	73,46	31,5	9,05
15	proximal	male	4 doses	3	344,37	84,94	82,28	39,94	8,04
15	proximal	male	4 doses	4	226,48	78,93	70,38	43,5	5,35
15	proximal	male	4 doses	5	329,67	85,69	79,42	31,62	8,68
15	proximal	male	4 doses	6	295,45	76,71	77,41	44,78	6,74
15	proximal	male	4 doses	7	343,79	75,34	107,64	22,49	11,23
15	proximal	male	4 doses	8	410,06	86,91	94,01	27,6	11,29
15	proximal	male	4 doses	9	458,37	53,01	87,02	32,94	13,78
15	proximal	male	4 doses	10	438,68	54,67	104,34	30,55	13,8
15	proximal	male	4 doses	11	501,25	63,8	96,4	32,28	14,42
15	proximal	male	4 doses	12	502,77	99,25	86,84	32,78	11,89
15	proximal	male	4 doses	13	407,25	86,29	81,31	32,85	10,38
15	proximal	male	4 doses	14	348,41	76,63	90	23,14	11,14
15	proximal	male	4 doses	15	432,59	78,8	77,42	22,12	13,78
15	medial	male	4 doses	1	290,21	81,72	92,18	32,37	7,77
15	medial	male	4 doses	2	283,44	72,39	89,69	25,6	9
15	medial	male	4 doses	3	313,11	69,03	89,87	31,1	9,15
15	medial	male	4 doses	4	298,26	58,25	101,27	26,43	10,22
15	medial	male	4 doses	5	323,99	69,06	93,53	28,2	9,96
15	medial	male	4 doses	6	262,05	50,4	90,18	35,56	7,81
15	medial	male	4 doses	7	290,06	77,66	87,82	21,99	9,47
15	medial	male	4 doses	8	303,11	76,63	87,47	31,82	8,4
15	medial	male	4 doses	9	270,47	61,24	83,23	21,84	10,06
15	medial	male	4 doses	10	288,41	66,44	88,76	27,03	9,27
15	medial	male	4 doses	11	312,85	57,33	79,42	28,2	10,36
16	proximal	male	4 doses	1	434,35	59,36	112,45	24,46	15,18
16	proximal	male	4 doses	2	466,83	49,12	103,65	39,64	12,34
16	proximal	male	4 doses	3	442,31	61,34	117,85	36,33	11,98
16	proximal	male	4 doses	4	539,39	48,32	100,84	31,07	17,17
16	proximal	male	4 doses	5	464,92	61,12	132,19	37,14	12,39
16	proximal	male	4 doses	6	453,91	57,74	124,41	29,5	14,34
16	proximal	male	4 doses	7	474,39	93,89	85,38	24,16	13,15
16	proximal	male	4 doses	8	371,4	107,38	80,26	38,57	7,95
16	proximal	male	4 doses	9	364,59	57,24	74,42	46,86	8,4
16	proximal	male	4 doses	10	340,47	100,07	71,59	43,66	7,11
16	proximal	male	4 doses	11	345,74	85,94	72,62	42,88	7,72
16	proximal	male	4 doses	12	369,47	59,49	74,53	34,56	10,54
16	proximal	male	4 doses	13	412,15	69,95	86,78	35,3	10,97
16	medial	male	4 doses	1	288,47	71,59	94,59	36,6	7,62
16	medial	male	4 doses	2	260,53	63,11	94,41	31,82	7,86
16	medial	male	4 doses	3	271,71	73,68	73,29	29,99	7,95
16	medial	male	4 doses	4	244,51	63,3	76,73	28,4	7,89
16	medial	male	4 doses	5	251,95	100,24	79,13	38,37	5,74
16	medial	male	4 doses	6	228,73	72,1	66,27	31,81	6,63
16	medial	male	4 doses	7	283,37	75,48	79,52	31,56	7,97
16	medial	male	4 doses	8	311,82	70,8	57,28	22,73	10,52
16	medial	male	4 doses	9	278,57	70,35	56,28	27,83	8,62
16	medial	male	4 doses	10	290,3	59,49	82,73	35,5	8,26
16	medial	male	4 doses	11	245,05	68,4	71,05	34,65	6,87
17	proximal	male	4 doses	1	537,04	100,86	125,03	24,73	14,09
17	proximal	male	4 doses	2	519,4	95,89	92,29	34,81	12,12
17	proximal	male	4 doses	3	538,83	88,86	111,64	26,36	14,83
17	proximal	male	4 doses	4	480,84	96,59	93,28	30,56	11,91
17	proximal	male	4 doses	5	422,44	69	96,47	32,22	11,92
17	proximal	male	4 doses	6	347,28	74,4	76	24,81	10,94
17	proximal	male	4 doses	7	516,97	47,33	57,21	27,24	18,2
17	proximal	male	4 doses	8	360,37	56,83	76,37	30,01	11,43
17	proximal	male	4 doses	9	354,26	59,54	88,26	23,86	12,62
17	proximal	male	4 doses	10	343,05	62,96	87,42	30,92	10,35
17	proximal	male	4 doses	11	356,78	73,01	59,93	25,87	11,11
17	medial	male	4 doses	1	176,63	73,32	56,52	29,37	5,4
17	medial	male	4 doses	2	210,61	82,89	49,39	34,84	5,54
17	medial	male	4 doses	3	176,95	67,7	52,55	23,58	6,2
17	medial	male	4 doses	4	200,7	78,5	64,65	21,55	6,68
17	medial	male	4 doses	5	215,09	64,93	65,82	35,56	6,11
17	medial	male	4 doses	6	251,95	72,71	66,18	29,5	7,51
17	medial	male	4 doses	7	243,01	85,95	62,73	32,03	6,47
17	medial	male	4 doses	8	253,71	73,1	62,96	32,03	7,23
17	medial	male	4 doses	9	278,93	89,1	82,79	26,85	7,8
17	medial	male	4 doses	10	239,08	81,81	70,94	30,56	6,67
17	medial	male	4 doses	11	195,67	70,16	54,13	27,81	6,21
17	medial	male	4 doses	12	243,9	73,2	52,06	28,75	7,36
17	medial	male	4 doses	13	262,95	75,46	59	39,47	6,58
17	medial	male	4 doses	14	261,43	82,46	69,85	35,64	6,69
17	medial	male	4 doses	15	258,45	68,91	74,13	34,81	7,18
18	proximal	female	4 doses	1	384,18	83,17	101,19	28,06	10,77
18	proximal	female	4 doses	2	391,48	84,23	81,42	30,49	10,48
18	proximal	female	4 doses	3	392,85	94,51	109,28	28,31	10,25
18	proximal	female	4 doses	4	357,68	91,11	92,89	24,39	10,15
18	proximal	female	4 doses	5	384,09	84,82	108,43	35,96	9,44
18	proximal	female	4 doses	6	387,03	96,04	112,51	38,23	8,74
18	proximal	female	4 doses	7	353,37	81,65	99,39	23,65	10,81
18	proximal	female	4 doses	8	358,08	81,76	90,66	28,93	10,01
18	proximal	female	4 doses	9	398,68	68,93	86,41	28,7	12,03
18	proximal	female	4 doses	10	401,82	57,87	113,97	30,88	12,38
18	proximal	female	4 doses	11	406,36	60,66	125,94	33,75	11,65
18	proximal	female	4 doses	12	397,65	62,06	93,01	28,2	12,64
18	proximal	female	4 doses	13	296,43	62,75	91,78	28,42	9,48
18	proximal	female	4 doses	14	411,32	51,27	107,18	27,69	14,11
18	proximal	female	4 doses	15	322,82	97,86	76,84	29,78	8,17
18	medial	female	4 doses	1	374,38	86,6	95,78	38,37	8,82
18	medial	female	4 doses	2	385,54	68,79	83,75	33,75	10,64
18	medial	female	4 doses	3	315,11	114,66	96,08	38,16	6,63
18	medial	female	4 doses	4	321,45	77,96	82,95	33,83	8,53
18	medial	female	4 doses	5	333,29	84,86	63,51	41,4	7,64
18	medial	female	4 doses	6	293,97	89,63	61,23	34,62	7,31
18	medial	female	4 doses	7	322,21	90,85	69,86	38,23	7,53
18	medial	female	4 doses	8	346,2	95,89	80,87	19,18	10,33
18	medial	female	4 doses	9	344,31	57,53	58,44	30,06	10,9
18	medial	female	4 doses	10	350,68	70,35	69,31	36,3	9,24
18	medial	female	4 doses	11	356,19	79,71	71,61	28,93	10,08
