# Supplementary material for: Egg perivitelline fluid of the invasive snail Pomacea canaliculata affects mice gastrointestinal function and morphology
Source: PeerJ. 2018 Oct 29;6:e5314. doi: 10.7717/peerj.5314 (PMC6211264; doi:10.7717/peerj.5314)
Supplement: Table S2 [file peerj-06-5314-s002.csv]

Table 2. Intestinal disaccharidases values for control and perivitelline fluid treated mice.
Ind ID	Section	Sex	Treatment	Sucrase activity (�mol g-1min-1)	Maltase activity (�mol g-1min-1)
1	proximal	male	control	8,2	89,53
1	medial	male	control	3,65	76,75
1	distal	male	control	1,19	32,78
2	proximal	female	control	9,08	83,14
2	medial	female	control	5,02	71,29
2	distal	female	control	1,64	39,01
3	proximal	male	control	5,5	58,04
3	medial	male	control	3,37	62,25
3	distal	male	control	1,25	36,83
4	proximal	female	control	7,63	89,07
4	medial	female	control	4,15	60,22
4	distal	female	control	0,35	31,22
5	proximal	male	control	9,24	106,69
5	medial	male	control	5,21	103,88
5	distal	male	control	1,91	57,26
6	proximal	female	control	4,72	63,65
6	medial	female	control	7,22	101,7
6	distal	female	control	1,6	54,92
7	proximal	male	control	9,06	115,94
7	medial	male	control	3,5	70,04
7	distal	male	control	0,51	53,35
8	proximal	male	control	6,59	115,94
8	medial	male	control	6,57	78,22
8	distal	male	control	0,94	35,99
9	proximal	female	control	7,59	98,75
9	medial	female	control	3,33	123,95
9	distal	female	control	1,03	33,82
10	proximal	female	control	7,3	85,06
10	medial	female	control	1,03	11,62
10	distal	female	control	0,51	34,15
11	proximal	male	1 dose	5,71	62,71
11	medial	male	1 dose	4,98	60,84
11	distal	male	1 dose	0,56	34,49
12	proximal	female	1 dose	3,54	52,73
12	medial	female	1 dose	2,7	92,5
12	distal	female	1 dose	0,05	27,47
13	proximal	male	1 dose	4,38	44,63
13	medial	male	1 dose	8,75	68,8
13	distal	male	1 dose	4,03	46,65
14	proximal	female	1 dose	5,83	77,84
14	medial	female	1 dose	5,43	72,38
14	distal	female	1 dose	2,01	46,03
15	proximal	male	1 dose	3,84	30,75
15	medial	male	1 dose	4,34	39,48
15	distal	male	1 dose	1,87	53,67
16	proximal	female	1 dose	7,74	92,65
16	medial	female	1 dose	4,95	65,52
16	distal	female	1 dose	1,33	35,27
17	proximal	male	1 dose	3,38	65,87
17	medial	male	1 dose	2,15	62,19
17	distal	male	1 dose	0,43	55,68
18	proximal	female	1 dose	2,58	59,19
18	medial	female	1 dose	2,63	95,74
18	distal	female	1 dose	0,56	36,15
19	proximal	female	1 dose	6,45	70,21
19	medial	female	1 dose	2,66	67,87
19	distal	female	1 dose	0,96	9,78
20	proximal	males	1 dose	-	123,62
20	medial	male	1 dose	5,82	75,21
20	distal	male	1 dose	0,94	46,17
21	proximal	female	4 doses	8,13	54,29
21	medial	female	4 doses	9,83	86,26
21	distal	female	4 doses	1,89	72,69
22	proximal	female	4 doses	4,7	58,5
22	medial	female	4 doses	4,98	68,17
22	distal	female	4 doses	2,19	43,85
23	proximal	male	4 doses	8,78	58,04
23	medial	male	4 doses	6,24	69,42
23	distal	male	4 doses	0,64	11,26
24	proximal	male	4 doses	6,93	71,13
24	medial	male	4 doses	6,4	89,85
24	distal	male	4 doses	2,69	75,5
25	proximal	male	4 doses	8,03	58,5
25	medial	male	4 doses	2,92	28,25
25	distal	male	4 doses	1,66	27,63
26	proximal	female	4 doses	6,66	59,75
26	medial	female	4 doses	3,76	46,19
26	distal	female	4 doses	0,31	46,5
27	proximal	male	4 doses	5,8	68,54
27	medial	male	4 doses	3	56,02
27	distal	male	4 doses	0,31	30,81
28	proximal	female	4 doses	9,76	116,27
28	medial	female	4 doses	4,8	98,08
28	distal	female	4 doses	0,21	62,86
29	proximal	female	4 doses	1,26	9,11
29	medial	female	4 doses	3,26	20,8
29	distal	female	4 doses	0,23	30,65
