# Supplementary material for: Egg perivitelline fluid of the invasive snail Pomacea canaliculata affects mice gastrointestinal function and morphology
Source: PeerJ. 2018 Oct 29;6:e5314. doi: 10.7717/peerj.5314 (PMC6211264; doi:10.7717/peerj.5314)
Supplement: Table S3 [file peerj-06-5314-s003.csv]

Table 3. Absorption values obtained for control and perivitelline fluid treated mice.
Ind ID	Sex	Treatment	Clearance of L-arabinose (�molmin-1cm-1)	Absorption of L-proline (nmolmin-1cm-2)	Proportion of paracellular (%)	Proportion of transcellular (%)
1	male	control	0,46	42,71	13,79	86,26
2	female	control	0,75	52,04	19,93	80,15
3	male	control	0,89	48,57	22,37	77,71
4	female	control	0,7	49,27	20,44	79,64
5	male	control	0,75	39,18	25,02	75,07
6	female	control	0,74	41,41	21,44	78,64
7	male	control	0,68	42,13	18,61	81,45
8	male	control	0,6	44,87	17,72	82,34
9	female	control	0,61	51,08	16,64	83,43
11	male	1 dose	0,28	31,26	13,64	86,37
12	female	1 dose	1,1	45,59	31,4	68,63
13	male	1 dose	0,84	39,96	25,49	74,53
14	female	1 dose	-	53,01	-	-
15	male	1 dose	0,52	47,66	14,29	85,72
16	female	1 dose	0,71	59,52	15,73	84,28
17	male	1 dose	0,74	34,59	28,48	71,54
18	female	1 dose	0,27	35,56	10,94	89,07
19	female	1 dose	0,53	41,94	18,55	81,47
20	male	1 dose	1,08	46,29	31,04	68,99
21	female	4 doses	0,33	49,86	9,5	90,5
22	female	4 doses	-	65,5	-	-
23	male	4 doses	0,21	42,96	6,64	93,36
24	male	4 doses	0,33	55,46	8,43	91,57
25	male	4 doses	0,5	57,28	13,18	86,82
26	female	4 doses	0,95	61,95	21,62	78,38
27	male	4 doses	0,69	50,98	20,36	79,64
28	female	4 doses	0,23	44,65	6,83	93,17
29	female	4 doses	0,98	41,9	34,01	65,99
